# Supplementary material for: A nonrandom subset of olfactory genes is associated with host preference in the fruit fly Drosophila orena
Source: Evol Lett. 2017 May 9;1(2):73–85. doi: 10.1002/evl3.7 (PMC6121841; doi:10.1002/evl3.7)
Supplement: Supplementary file 2 — Table‐S3 [file EVL3-1-73-s002.xlsx]

## Sheet: OBP57
Deficiency: 25678	http://flybase.org/reports/FBst0025678.html
Cytological position	Position in dmel6	name of the gene
56D15-56E1	2R:19517864..19631508	sm
56E1-56E1	2R:19587372..19587763	CG42878
56E1-56E1	2R:19593790..19596866	CG16716
56E1-56E1	2R:19603295..19603895	CR44473
56E1-56E1	2R:19604695..19605295	CR44474
56E1-56E1	2R:19633195..19634595	CR44503
56E1-56E1	2R:19635279..19635941	CG42753
56E1-56E1	2R:19636660..19637400	CG18367
56E1-56E1	2R:19637414..19637521	mir-4983
56E1-56E1	2R:19637559..19638041	CG43277
56E1-56E1	2R:19642947..19643698	CG15124
56E1-56E1	2R:19646483..19647645	CG15905
56E1-56E1	2R:19652295..19652826	Ir56e
56E1-56E1	2R:19652495..19652995	CR44212
56E1-56E1	2R:19653296..19653595	CR44213
56E1-56E1	2R:19656295..19657840	CR44214
56E1-56E1	2R:19657573..19659599	CG15125
56E1-56E1	2R:19659645..19661847	CR44504
56E1-56E1	2R:19662436..19663738	CG11018
56E1-56E1	2R:19663919..19669832	hrg
56E1-56E1	2R:19670618..19673477	isopeptidase-T-3
56E1-56E1	2R:19680768..19681391	CG15127
56E1-56E1	2R:19682446..19682977	CG34198
56E2-56E2	2R:19683495..19684195	CR44505
56E2-56E2	2R:19685614..19688078	CG15128
56E2-56E2	2R:19690798..19691078	CG15126
56E2-56E2	2R:19692214..19697195	CR44506
56E2-56E2	2R:19697723..19698508	Obp56a
56E2-56E2	2R:19698714..19699346	Obp56b
56E2-56E2	2R:19699995..19701124	Obp56c
56E2-56E2	2R:19702924..19703915	Obp56d
56E2-56E2	2R:19712095..19712849	CR44509
56E2-56E2	2R:19712345..19712932	Obp56e
56E2-56E2	2R:19713395..19713976	Obp56f
56E2-56E2	2R:19714076..19714868	CG8517
56E2-56E2	2R:19769461..19771233	Or56a
56E3-56E3	2R:19783484..19784043	Obp56g
56E3-56E3	2R:19784294..19789736	CR45231
56E4-56E4	2R:19815554..19816204	Obp56h
56E4-56E4	2R:19826578..19832973	Toll-7
56E4-56E4	2R:19842495..19843668	CG44569
56E4-56E4	2R:19859695..19860095	CR44570
56E4-56E4	2R:19860195..19860695	CR44571
56E4-56E4	2R:19864717..19868714	Obp56i
56E4-56E4	2R:19868745..19869495	CR44460
56E4-56E4	2R:19878836..19880920	CG13872
56E4-56E4	2R:19897495..19898695	CR44572
56E5-56E5	2R:19909795..19911495	CR44573
56E5-56E5	2R:19925495..19925845	CR44626
56E5-56E5	2R:19934495..19934995	CR44627
56E5-56E5	2R:19939882..19940544	CR43421
56E5-56E5	2R:19944263..19945877	CG43195
56E5-56E5	2R:19944263..19945877	CG42690
56E5-56E5	2R:19945731..19946814	CG42691
56E5-56E5	2R:19947196..19948080	CG30447
56E5-56E5	2R:19951345..19951950	CG10822
56E5-56E5	2R:19953795..19954645	CG44622
56E5-56E5	2R:19956195..19957004	CG44623
56F4-56F4	2R:19979242..19984895	CG8654
56F4-56F4	2R:20003620..20005003	CG16898
56F4-56F4	2R:20007095..20007645	CR44628
56F4-56F4	2R:20014495..20014695	CR44629
56F5-56F5	2R:20016495..20017095	CR44630
56F6-56F6	2R:20058095..20058795	CR44631
56F7-56F7	2R:20084960..20086695	CR44632
56F7-56F7	2R:20090795..20091295	CR44633
56F8-56F8	2R:20111511..20116932	18w
56F8-56F8	2R:20136959..20137162	CR44634
56F8-56F8	2R:20137398..20137616	CR44635
56F8-56F8	2R:20137894..20138245	CR44636
56F8-56F8	2R:20146118..20146824	CG11041
56F8-56F8	2R:20150683..20150945	CR45229
56F9-56F9	2R:20211585..20212619	CG16894
Deficiency: 27354	http://flybase.org/reports/FBst0027354.html
	2R:19447319..19451600	betaTub56D
56D8-56D9	2R:19452504..19455527	CG7744
7552
57A5-57A6	2R:20563034..20583591	qsm
57A6-57A6	2R:20583752..20583840	mir-310
57A6-57A6	2R:20583877..20583960	mir-311
57A6-57A6	2R:20584056..20584121	mir-312
57A6-57A6	2R:20584190..20584260	mir-313
57A6-57A6	2R:20584709..20584820	mir-2498
57A6-57A6	2R:20585200..20585295	mir-991
57A6-57A6	2R:20585314..20585405	mir-992
57A6-57A6	2R:20586222..20587238	Nnf1a
57A6-57A7	2R:20587551..20606854	HnRNP-K
57A7-57A7	2R:20606067..20606154	mir-7
57A7-57A7	2R:20606881..20618217	Hil
57A7-57A7	2R:20618503..20621081	CG9945
57A7-57A8	2R:20620914..20623429	CG11180
57A8-57A8	2R:20623547..20628315	FAM21
57A8-57A8	2R:20628186..20633506	Rcd6
57A8-57A8	2R:20633876..20640681	rig
57A8-57A8	2R:20636392..20638423	CG13436
57A8-57A8	2R:20640976..20641668	maf-S
57A8-57A8	2R:20641742..20642558	CG11110
57A8-57A9	2R:20642466..20643785	CG33785
57A8-57A9	2R:20642466..20643785	CG33786
57A9-57A9	2R:20644036..20645865	DMAP1
57A9-57A9	2R:20646360..20661070	Lrt
57A9-57A9	2R:20652557..20655096	CG16799
57A9-57A9	2R:20655756..20656609	CG11159
57A9-57A9	2R:20661585..20662595	CG13437
57A9-57A9	2R:20662474..20667306	Fem-1
57A9-57A10	2R:20667427..20671083	exu
57A10-57A10	2R:20670636..20673495	galla-1
57B1-57B1	2R:20685605..20686910	Gr57a
57B1-57B1	2R:20691995..20692495	CR44659
57B1-57B1	2R:20692829..20693739	CG13438
57B1-57B2	2R:20698483..20750442	dpr1
57B1-57B1	2R:20722595..20723095	CR44660
57B1-57B1	2R:20727829..20730610	CG13442
57B2-57B2	2R:20750914..20752135	CG34201
57B2-57B2	2R:20752586..20753739	CG34202
57B2-57B2	2R:20766395..20767845	CR44665
57B2-57B2	2R:20773687..20775364	CG13443
57B2-57B2	2R:20775795..20776409	CG43709
57B2-57B2	2R:20776727..20777749	CG43710
57B2-57B2	2R:20778249..20779487	CG43711
57B2-57B2	2R:20780295..20780695	CR44666
57B2-57B2	2R:20788195..20789217	CG43666
57B2-57B2	2R:20789295..20790201	CG43667
57B2-57B2	2R:20790245..20791147	CG43677
57B2-57B2	2R:20791462..20792192	CG43668
57B2-57B2	2R:20792982..20793795	CG15225
57B3-57B3	2R:20821262..20836028	insc
57B3-57B3	2R:20827282..20836028	sktl
57B3-57B3	2R:20837495..20838695	CR44667
57B3-57B3	2R:20847980..20849939	CG17999
57B3-57B3	2R:20850146..20852125	CG9993
57B3-57B3	2R:20863781..20867076	CG15227
57B3-57B3	2R:20868496..20869321	IM4
57B3-57B3	2R:20870392..20870678	IM14
57B3-57B4	2R:20870791..20879145	Ipk1
Deficiency: 26554	http://flybase.org/reports/FBst0026554.html
57A3-57A3	2R:20424338..20478951	CG12484	gene	sequence
57A4-57A4	2R:20490896..20492295	CR44643	gene	sequence
57A4-57A4	2R:20503584..20504202	Obp57c	gene	sequence
57A4-57A4	2R:20504251..20505136	Obp57b	gene	sequence
57A4-57A4	2R:20505150..20505758	Obp57a	gene	sequence
57A4-57A4	2R:20505895..20506395	CR44644	gene	sequence
57A4-57A4	2R:20506195..20506895	CR44645	gene	sequence
57A4-57A4	2R:20508495..20508795	CR44646	gene	sequence
57A4-57A4	2R:20509395..20509695	CR44647	gene	sequence
57A4-57A4	2R:20511095..20511595	CR44648	gene	sequence
57A4-57A4	2R:20511895..20512095	CR44649	gene	sequence
57A4-57A4	2R:20512697..20513169	CG13426	gene	sequence
57A4-57A4	2R:20525395..20525751	CR44650	gene	sequence
57A4-57A4	2R:20526311..20526825	GNBP-like3	gene	sequence
57A4-57A4	2R:20528503..20529464	CG30151	gene	sequence
57A4-57A5	2R:20531867..20532969	CR44651	gene	sequence
57A5-57A5	2R:20533359..20533934	CG30154	gene	sequence
57A5-57A5	2R:20534245..20535835	CG18067	gene	sequence
57A5-57A5	2R:20536578..20538264	CG13423	gene	sequence
57A5-57A5	2R:20538877..20539316	CG13427	gene	sequence
57A5-57A5	2R:20539512..20540448	CG13428	gene	sequence
57A5-57A5	2R:20540695..20541295	CR44652	gene	sequence
57A5-57A5	2R:20546595..20547658	CG30148	gene	sequence
57A5-57A5	2R:20547816..20548291	Obp57e	gene	sequence
57A5-57A5	2R:20548368..20550117	Cpr57A	gene	sequence
57A5-57A5	2R:20548368..20550117	Obp57d	gene	sequence
57A5-57A5	2R:20550334..20552090	CG13430	gene	sequence
57A5-57A5	2R:20550334..20552090	CG18065	gene	sequence
57A5-57A5	2R:20556877..20559953	lms	gene	sequence
57A5-57A5	2R:20559156..20562331	Mgat1	gene	sequence
57A5-57A5	2R:20562245..20562695	CR44653	gene	sequence
57A5-57A5	2R:20562463..20563001	CG43308	gene	sequence
57A5-57A6	2R:20563034..20583591	qsm	gene	sequence
57A6-57A6	2R:20586222..20587238	Nnf1a	gene	sequence
57A6-57A7	2R:20587551..20606854	HnRNP-K	gene	sequence
57A7-57A7	2R:20606067..20606154	mir-7	gene	sequence
57A7-57A7	2R:20606881..20618217	Hil	gene	sequence
57A7-57A7	2R:20618503..20621081	CG9945	gene	sequence
57A7-57A8	2R:20620914..20623429	CG11180	gene	sequence
57A8-57A8	2R:20623547..20628315	FAM21	gene	sequence
57A8-57A8	2R:20628186..20633506	Rcd6	gene	sequence
57A8-57A8	2R:20633876..20640681	rig	gene	sequence
57A8-57A8	2R:20636392..20638423	CG13436	gene	sequence
57A8-57A8	2R:20640976..20641668	maf-S	gene	sequence
57A8-57A8	2R:20641742..20642558	CG11110	gene	sequence
57A8-57A9	2R:20642466..20643785	CG33785	gene	sequence
57A8-57A9	2R:20642466..20643785	CG33786	gene	sequence
57A9-57A9	2R:20644036..20645865	DMAP1	gene	sequence
57A9-57A9	2R:20646360..20661070	Lrt	gene	sequence
57A9-57A9	2R:20652557..20655096	CG16799	gene	sequence
57A9-57A9	2R:20655756..20656609	CG11159	gene	sequence
57A9-57A9	2R:20661585..20662595	CG13437	gene	sequence
57A9-57A9	2R:20662474..20667306	Fem-1	gene	sequence
57A9-57A10	2R:20667427..20671083	exu	gene	sequence
57A10-57A10	2R:20670636..20673495	galla-1	gene	sequence
57B1-57B1	2R:20685605..20686910	Gr57a	gene	sequence
57B1-57B1	2R:20691995..20692495	CR44659	gene	sequence
57B1-57B1	2R:20692829..20693739	CG13438	gene	sequence
57B1-57B2	2R:20698483..20750442	dpr1	gene	sequence
57B1-57B1	2R:20722595..20723095	CR44660	gene	sequence
57B1-57B1	2R:20727829..20730610	CG13442	gene	sequence
57B2-57B2	2R:20750914..20752135	CG34201	gene	sequence
57B2-57B2	2R:20752586..20753739	CG34202	gene	sequence
57B2-57B2	2R:20766395..20767845	CR44665	gene	sequence
57B2-57B2	2R:20773687..20775364	CG13443	gene	sequence
57B2-57B2	2R:20775795..20776409	CG43709	gene	sequence
57B2-57B2	2R:20776727..20777749	CG43710	gene	sequence
57B2-57B2	2R:20778249..20779487	CG43711	gene	sequence
57B2-57B2	2R:20780295..20780695	CR44666	gene	sequence
57B2-57B2	2R:20788195..20789217	CG43666	gene	sequence
57B2-57B2	2R:20789295..20790201	CG43667	gene	sequence
57B2-57B2	2R:20790245..20791147	CG43677	gene	sequence
57B2-57B2	2R:20791462..20792192	CG43668	gene	sequence
57B2-57B2	2R:20792982..20793795	CG15225	gene	sequence
57B3-57B3	2R:20821262..20836028	insc	gene	sequence
57B3-57B3	2R:20827282..20836028	sktl	gene	sequence
57B3-57B3	2R:20837495..20838695	CR44667	gene	sequence
57B3-57B3	2R:20847980..20849939	CG17999	gene	sequence
57B3-57B3	2R:20850146..20852125	CG9993	gene	sequence
57B3-57B3	2R:20863781..20867076	CG15227	gene	sequence
57B3-57B3	2R:20868496..20869321	IM4	gene	sequence
57B3-57B3	2R:20870392..20870678	IM14	gene	sequence
57B3-57B4	2R:20870791..20879145	Ipk1	gene	sequence
Deficiency: 7552	http://flybase.org/reports/FBst0007552.html
57A5-57A6	2R:20563034..20583591	qsm
57A6-57A6	2R:20586222..20587238	Nnf1a
57A6-57A7	2R:20587551..20606854	HnRNP-K
57A7-57A7	2R:20606067..20606154	mir-7
57A7-57A7	2R:20606881..20618217	Hil
57A7-57A7	2R:20618503..20621081	CG9945
57A7-57A8	2R:20620914..20623429	CG11180
57A8-57A8	2R:20623547..20628315	FAM21
57A8-57A8	2R:20628186..20633506	Rcd6
57A8-57A8	2R:20633876..20640681	rig
57A8-57A8	2R:20636392..20638423	CG13436
57A8-57A8	2R:20640976..20641668	maf-S
57A8-57A8	2R:20641742..20642558	CG11110
57A8-57A9	2R:20642466..20643785	CG33785
57A8-57A9	2R:20642466..20643785	CG33786
57A9-57A9	2R:20644036..20645865	DMAP1
57A9-57A9	2R:20646360..20661070	Lrt
57A9-57A9	2R:20652557..20655096	CG16799
57A9-57A9	2R:20655756..20656609	CG11159
57A9-57A9	2R:20657891..20657962	tRNA:Trp-CCA-1-1
57A9-57A9	2R:20658104..20658175	tRNA:Trp-CCA-1-2
57A9-57A9	2R:20661585..20662595	CG13437
57A9-57A9	2R:20662474..20667306	Fem-1
57A9-57A10	2R:20667427..20671083	exu
57A10-57A10	2R:20670636..20673495	galla-1
57B1-57B1	2R:20685605..20686910	Gr57a
57B1-57B1	2R:20691995..20692495	CR44659
57B1-57B1	2R:20692829..20693739	CG13438
57B1-57B2	2R:20698483..20750442	dpr1
57B1-57B1	2R:20722595..20723095	CR44660
57B1-57B1	2R:20727829..20730610	CG13442
57B2-57B2	2R:20750914..20752135	CG34201
57B2-57B2	2R:20752586..20753739	CG34202
57B2-57B2	2R:20766395..20767845	CR44665
57B2-57B2	2R:20773687..20775364	CG13443
57B2-57B2	2R:20775795..20776409	CG43709
57B2-57B2	2R:20776727..20777749	CG43710
57B2-57B2	2R:20778249..20779487	CG43711
57B2-57B2	2R:20780295..20780695	CR44666
57B2-57B2	2R:20788195..20789217	CG43666
57B2-57B2	2R:20789295..20790201	CG43667
57B2-57B2	2R:20790245..20791147	CG43677
57B2-57B2	2R:20791462..20792192	CG43668
57B2-57B2	2R:20792982..20793795	CG15225
57B3-57B3	2R:20821262..20836028	insc
57B3-57B3	2R:20827282..20836028	sktl
57B3-57B3	2R:20837495..20838695	CR44667
57B3-57B3	2R:20847980..20849939	CG17999
57B3-57B3	2R:20850146..20852125	CG9993
57B3-57B3	2R:20863781..20867076	CG15227
57B3-57B3	2R:20868496..20869321	IM4
57B3-57B3	2R:20870392..20870678	IM14
57B3-57B4	2R:20870791..20879145	Ipk1
Deficiency: 7780	http://flybase.org/reports/FBst0007780.html
22B6-22B8	2L:1950239..1970362	erm
22B8-22B8	2L:1973957..1975413	Der-1
22B8-22B8	2L:1975463..1980755	CG15356
22B8-22B8	2L:1981176..1982099	CG15362
22B8-22B8	2L:1982217..1984514	CG7289
22B8-22B8	2L:1984512..1987758	Got2
22B8-22B8	2L:1988290..1988940	Npc2a
22B8-22B8	2L:1989450..1990894	CR42874
22B8-22B8	2L:1991381..1992160	Obp22a
22B8-22B8	2L:1997102..2006313	CG33543
22B8-22B8	2L:2000058..2003935	CR43464
22B8-22B8	2L:2006763..2007193	CG15353
22B8-22B8	2L:2006867..2007688	CR45712
22B8-22B8	2L:2008414..2009072	Nplp4
22B8-22B8	2L:2009155..2009226	tRNA:Gln-CTG-2-2
22B8-22B8	2L:2009538..2009609	tRNA:Gln-CTG-2-3
22B8-22C1	2L:2009859..2030788	CG4238
22C1-22C1	2L:2032519..2036041	CG42296
22C1-22C1	2L:2036409..2037265	lectin-22C
22C1-22C1	2L:2037714..2044372	Su(dx)
22C1-22C1	2L:2044517..2045381	CR45298
22C1-22C1	2L:2045494..2048054	Kebab
22C1-22C1	2L:2054589..2057967	Or22c
22C1-22C3	2L:2058790..2109878	dpr3
22C2-22C2	2L:2079919..2081286	CG12674
22C2-22C2	2L:2082031..2082347	CR44808
22C2-22C2	2L:2083362..2084419	CR44055
22C3-22C3	2L:2127309..2129237	CG4259
22C3-22D1	2L:2130813..2137296	GlyP
22D1-22D1	2L:2137350..2145187	tho2
22D1-22D1	2L:2145297..2147275	CG11723
22D1-22D1	2L:2147518..2151664	TBCD
22D1-22D1	2L:2151754..2155389	AIF
22D1-22D1	2L:2155753..2156790	CG15382
22D1-22D1	2L:2156484..2178754	aop
22D1-22D1	2L:2181962..2185495	CR43751
22D1-22D1	2L:2186975..2187970	CR44066
22D1-22D1	2L:2188620..2189405	CR45290
22D1-22D1	2L:2189914..2192386	CG10874
22D1-22D1	2L:2190191..2191272	CR44065
22D1-22D1	2L:2192525..2197912	CG34172
22D1-22D4	2L:2203721..2206166	CG31668
Deficiency: 7779	http://flybase.org/reports/FBst0007779.html
22B1-22B2	2L:1732524..1750612	CG17646
22B2-22B2	2L:1750687..1752122	CG17712
22B2-22B2	2L:1752308..1752848	CG17648
22B2-22B2	2L:1755253..1756451	Gr22f
22B2-22B2	2L:1758286..1759093	CG17650
22B2-22B2	2L:1784062..1785286	Gr22e
22B2-22B2	2L:1789141..1790361	Gr22d
22B2-22B2	2L:1790617..1791823	Gr22c
22B2-22B2	2L:1792057..1793268	Gr22b
22B2-22B2	2L:1793668..1794917	Gr22a
22B3-22B3	2L:1821256..1823331	CG31933
22B3-22B3	2L:1824172..1826500	CG31664
22B3-22B3	2L:1831627..1832565	c-cup
22B3-22B3	2L:1831685..1831799	mir-2280
22B3-22B4	2L:1836538..1858550	wry
22B3-22B3	2L:1839494..1839896	CR44073
22B3-22B3	2L:1840070..1840808	CR44074
22B4-22B4	2L:1858609..1881480	CG31663
22B4-22B4	2L:1869803..1871032	CG7295
22B4-22B4	2L:1872693..1873511	CR44075
22B4-22B4	2L:1882008..1883185	CG15358
22B4-22B6	2L:1884622..1944289	Wdr62
22B6-22B6	2L:1938089..1938159	tRNA:Gly-GCC-1-1
22B6-22B6	2L:1945150..1945709	CG15357
22B6-22B6	2L:1945815..1946728	CG33673
22B6-22B8	2L:1950239..1970362	erm
22B8-22B8	2L:1973957..1975413	Der-1
22B8-22B8	2L:1975463..1980755	CG15356
22B8-22B8	2L:1981176..1982099	CG15362
22B8-22B8	2L:1982217..1984514	CG7289
22B8-22B8	2L:1984512..1987758	Got2
22B8-22B8	2L:1988290..1988940	Npc2a
22B8-22B8	2L:1989450..1990894	CR42874
22B8-22B8	2L:1991381..1992160	Obp22a
22B8-22B8	2L:1997102..2006313	CG33543
22B8-22B8	2L:2000058..2003935	CR43464
22B8-22B8	2L:2006763..2007193	CG15353
22B8-22B8	2L:2006867..2007688	CR45712
22B8-22B8	2L:2008414..2009072	Nplp4
22B8-22C1	2L:2009859..2030788	CG4238
Deficiency: 7144	http://flybase.org/reports/FBst0007144.html
22C3-22D1	2L:2130813..2137296	GlyP
22D1-22D1	2L:2137350..2145187	tho2
22D1-22D1	2L:2145297..2147275	CG11723
22D1-22D1	2L:2147518..2151664	TBCD
22D1-22D1	2L:2151754..2155389	AIF
22D1-22D1	2L:2155753..2156790	CG15382
22D1-22D1	2L:2156484..2178754	aop
22D1-22D1	2L:2181962..2185495	CR43751
22D1-22D1	2L:2186975..2187970	CR44066
22D1-22D1	2L:2188620..2189405	CR45290
22D1-22D1	2L:2189914..2192386	CG10874
22D1-22D1	2L:2190191..2191272	CR44065
22D1-22D1	2L:2192525..2197912	CG34172
22D1-22D4	2L:2203721..2206166	CG31668
22D4-22D4	2L:2206525..2209102	CG33124
22D4-22D4	2L:2209574..2212571	CG15385
22D4-22D4	2L:2212738..2214211	Uch
22D4-22D4	2L:2214266..2215167	CG34174
22D4-22D4	2L:2214972..2216311	CG10880
22D4-22D4	2L:2216503..2217246	CG15386
22D4-22D4	2L:2216503..2217246	CG42371
22D4-22D4	2L:2217290..2220625	mio
22D4-22D4	2L:2220748..2225544	papi
22D4-22D4	2L:2225545..2226294	CG15387
22D4-22D4	2L:2226342..2231099	sau
22D4-22D4	2L:2226753..2227604	CR44114
22D4-22D5	2L:2231106..2236844	Sec24CD
22D5-22D5	2L:2236347..2237022	CR44115
22D5-22D5	2L:2237076..2238251	Tengl3
22D5-22D5	2L:2238304..2239384	Tengl2
22D5-22D5	2L:2239414..2240593	Tengl1
22D5-22D5	2L:2242378..2245274	CG4267
22D5-22D5	2L:2245230..2247383	CR42859
22D5-22D5	2L:2250431..2251275	Ser12
22D5-22D5	2L:2251510..2252341	CG17239
22D5-22D5	2L:2253045..2253852	CG17234
22D5-22D5	2L:2254176..2255050	Send1
22D5-22D5	2L:2257635..2258000	CR44787
22D5-22D5	2L:2259396..2259730	CR44788
22D6-22D6	2L:2263442..2264241	CG4270
22D6-22D6	2L:2264231..2265321	CG34049
22D6-22D6	2L:2268106..2269140	CG17242
22D6-22D6	2L:2271319..2279714	CR43753
22D6-22D6	2L:2283705..2285003	CR43754
22D6-22D6	2L:2285163..2285926	CG4271
22D6-22D6	2L:2285925..2286873	CG31681
22D6-22D6	2L:2287025..2287933	CG42658
22D6-22D6	2L:2288503..2289416	CG17237
22D6-22D6	2L:2290224..2290738	robl22E
22E1-22E1	2L:2300103..2300888	CG31949
22E1-22E1	2L:2307948..2308872	CG16995
22E1-22E1	2L:2308761..2357356	CG9967
22E1-22E1	2L:2311680..2358944	eys
22E1-22E1	2L:2359142..2365273	Rab5
22E1-22E1	2L:2365345..2370137	Axud1
22E1-22E1	2L:2370152..2371524	CG3597
22E1-22E1	2L:2372455..2374627	CG3609
22E1-22E1	2L:2374713..2375697	CG15390
22E1-22E1	2L:2374955..2375582	CR44982
22E1-22E1	2L:2375841..2380506	Atxn7
22E1-22E1	2L:2381097..2383073	Eogt
22E1-22E1	2L:2383202..2384747	PIG-Wa
22E1-22E1	2L:2384761..2385792	CG3557
22E1-22E1	2L:2389578..2390689	CG43750
22E1-22E1	2L:2391660..2410662	VGlut
22E1-22E1	2L:2410624..2415322	CG18641
22E1-22E1	2L:2415359..2416720	CG31948
22E1-22E1	2L:2416792..2417965	CG34448
22E1-22E1	2L:2418422..2420013	CG34447
22E1-22E1	2L:2420830..2424647	CG9886
22E1-22E4	2L:2424797..2425041	CG44139
22F1-22F1	2L:2427050..2427881	CR44912
22F1-22F3	2L:2428372..2459823	dpp
Deficiency: 24968	http://flybase.org/reports/FBst0024968.html
83B6-83B7	3R:5624474..5625947	RpL13A
83B6-83B7	3R:5625367..5625441	snoRNA:Me28S-U2134a
83B7-83B7	3R:5627852..5632033	CG31551
83B7-83B7	3R:5632192..5633321	CG31549
83B7-83B7	3R:5633627..5634640	CG12171
83B7-83B7	3R:5634626..5635624	CG31546
83B7-83B7	3R:5635901..5636852	CG31548
83B7-83B7	3R:5637234..5638657	CG12170
83B7-83B7	3R:5638655..5648738	MTA1-like
83B7-83B8	3R:5649065..5652629	Sec23
83B8-83B8	3R:5652640..5654861	elm
83B8-83B8	3R:5655139..5656336	MED27
83B8-83B8	3R:5656236..5659912	CG2182
83B8-83B8	3R:5659477..5660570	CR44093
83B8-83B8	3R:5660635..5665169	CG1109
83B8-83B8	3R:5662901..5665032	CR46134
83B8-83B8	3R:5665139..5669334	Xe7
83B8-83B9	3R:5669713..5679930	Atg17
83B9-83B9	3R:5680054..5685434	Rab23
83B9-83C1	3R:5685855..5712837	plx
83C1-83C1	3R:5690891..5693286	CG2104
83C1-83C1	3R:5712975..5716805	cas
83C1-83C1	3R:5724047..5725321	CR44924
83C1-83C1	3R:5733513..5734702	CG1239
83C1-83C1	3R:5734698..5736355	CG2100
83C1-83C1	3R:5736748..5738013	CG1236
83C1-83C2	3R:5738178..5742476	Sym
83C2-83C2	3R:5742510..5747138	Madm
83C2-83C2	3R:5753318..5754774	CG2091
83C2-83C2	3R:5754932..5758997	Sec8
83C2-83C3	3R:5758680..5781076	CG2082
83C3-83C3	3R:5779315..5781308	jagn
83C3-83C4	3R:5781762..5787465	kat-60L1
83C4-83C4	3R:5787337..5789384	Hat1
83C4-83C4	3R:5789493..5791569	Rpn5
83C4-83C4	3R:5791879..5793383	CG1218
83C4-83C4	3R:5793308..5794317	CG2046
83C4-83C4	3R:5794705..5799994	CG10979
83C4-83C4	3R:5802328..5813258	CG11000
83C4-83C4	3R:5813609..5818820	CG42675
83C4-83C4	3R:5818794..5821440	Hpr1
83C4-83C4	3R:5821972..5822435	CG46303
83C4-83C4	3R:5822026..5824532	CG2023
83C4-83C4	3R:5824615..5826576	dgrn
83C4-83C4	3R:5830062..5831785	glob3
83C4-83C5	3R:5831639..5838782	CG1208
83C4-83C5	3R:5835478..5836178	CR45192
83C5-83C5	3R:5841170..5846568	CG1213
83C5-83C5	3R:5847220..5848177	CG14676
83C5-83C5	3R:5848953..5849688	CR10991
83C5-83C5	3R:5849697..5856311	disp
83C5-83C5	3R:5853332..5854282	CG34287
83C5-83C5	3R:5856585..5857914	ECSIT
83C5-83C6	3R:5858083..5862405	CG2017
83C5-83C5	3R:5858195..5858894	CR46133
83C6-83C8	3R:5862865..5959555	CG34113
83C6-83C7	3R:5890842..5891926	CR45761
83C8-83C8	3R:5914316..5915335	CR45762
83D1-83D1	3R:5960294..5960987	CG11373
83D1-83D1	3R:5965806..5966411	CR44925
83D1-83D1	3R:5969983..5970598	CR44926
83D1-83D1	3R:5970760..5971291	lncRNA:TS20
83D1-83D1	3R:5972155..5975245	Obp83a
83D1-83D1	3R:5976177..5976817	Obp83b
83D1-83D1	3R:5989227..5990341	CR44927
83D1-83D1	3R:5994791..5995817	CR44928
83D1-83D2	3R:6000426..6008579	Rm62
83D2-83D2	3R:6010573..6011932	CG10280
83D2-83D2	3R:6025826..6027238	CG11459
83D2-83D2	3R:6027767..6028621	CR1075
83D2-83D2	3R:6037787..6038372	CR46221
83D2-83D2	3R:6053028..6053528	CR44921
83D2-83D2	3R:6054712..6057536	CG15580
83D4-83D4	3R:6076804..6078283	Or83c
83D4-83D4	3R:6088799..6100887	Gasp
83D4-83D4	3R:6101958..6104863	CR44929
83D4-83D4	3R:6108134..6109733	Obp83cd
83D4-83D4	3R:6109642..6111034	Obp83ef
83D4-83D4	3R:6111671..6112302	Obp83g
83D4-83D4	3R:6122592..6124405	Vha14-2
83D4-83D4	3R:6126476..6127152	CR43486
83D4-83D4	3R:6127229..6127955	CR43487
83D5-83D5	3R:6150116..6157235	CG31559
83D5-83D5	3R:6167483..6170309	CG1077
83D5-83D5	3R:6173549..6174971	Osi1
83D5-83D5	3R:6184455..6185629	CR31562
83D5-83E1	3R:6187315..6195403	NPFR
83E1-83E1	3R:6198811..6207678	Osi24
83E1-83E1	3R:6209373..6213493	Osi2
83E1-83E1	3R:6215832..6218199	Osi3
83E1-83E1	3R:6218318..6221781	Osi4
83E1-83E1	3R:6227512..6228828	Osi5
83E1-83E1	3R:6234708..6237181	Osi6
83E1-83E1	3R:6248994..6251683	Osi7
Deficiency: 7778	http://flybase.org/reports/FBst0007778.html
22A5-22B1	2L:1651258..1704682	chinmo
22B1-22B1	2L:1704902..1706962	cpb
22B1-22B1	2L:1707132..1710421	CG17660
22B1-22B1	2L:1708452..1709244	CR44976
22B1-22B1	2L:1710462..1711465	mRpL48
22B1-22B1	2L:1711302..1715851	frtz
22B1-22B1	2L:1716244..1724388	Rim2
22B1-22B1	2L:1724768..1729636	Eno
22B1-22B1	2L:1728732..1729762	Rrp40
22B1-22B1	2L:1729887..1731070	CG31937
22B1-22B1	2L:1731033..1732356	CG17652
22B1-22B2	2L:1732524..1750612	CG17646
22B2-22B2	2L:1750687..1752122	CG17712
22B2-22B2	2L:1752308..1752848	CG17648
22B2-22B2	2L:1755253..1756451	Gr22f
22B2-22B2	2L:1758286..1759093	CG17650
22B2-22B2	2L:1784062..1785286	Gr22e
22B2-22B2	2L:1789141..1790361	Gr22d
22B2-22B2	2L:1790617..1791823	Gr22c
22B2-22B2	2L:1792057..1793268	Gr22b
22B2-22B2	2L:1793668..1794917	Gr22a
22B3-22B3	2L:1821256..1823331	CG31933
22B3-22B3	2L:1824172..1826500	CG31664
22B3-22B3	2L:1831627..1832565	c-cup
22B3-22B4	2L:1836538..1858550	wry
22B3-22B3	2L:1839494..1839896	CR44073
22B3-22B3	2L:1840070..1840808	CR44074
22B4-22B4	2L:1858609..1881480	CG31663
22B4-22B4	2L:1869803..1871032	CG7295
22B4-22B4	2L:1872693..1873511	CR44075
22B4-22B4	2L:1882008..1883185	CG15358
22B4-22B6	2L:1884622..1944289	Wdr62
Deficiency: 24346	http://flybase.org/reports/FBst0024346.html
83B9-83C1	3R:5685855..5712837	plx
83C1-83C1	3R:5690891..5693286	CG2104
83C1-83C1	3R:5712975..5716805	cas
83C1-83C1	3R:5724047..5725321	CR44924
83C1-83C1	3R:5733513..5734702	CG1239
83C1-83C1	3R:5734698..5736355	CG2100
83C1-83C1	3R:5736748..5738013	CG1236
83C1-83C2	3R:5738178..5742476	Sym
83C2-83C2	3R:5742510..5747138	Madm
83C2-83C2	3R:5753318..5754774	CG2091
83C2-83C2	3R:5754932..5758997	Sec8
83C2-83C3	3R:5758680..5781076	CG2082
83C3-83C3	3R:5779315..5781308	jagn
83C3-83C4	3R:5781762..5787465	kat-60L1
83C4-83C4	3R:5787337..5789384	Hat1
83C4-83C4	3R:5789493..5791569	Rpn5
83C4-83C4	3R:5791879..5793383	CG1218
83C4-83C4	3R:5793308..5794317	CG2046
83C4-83C4	3R:5794705..5799994	CG10979
83C4-83C4	3R:5802328..5813258	CG11000
83C4-83C4	3R:5813609..5818820	CG42675
83C4-83C4	3R:5818794..5821440	Hpr1
83C4-83C4	3R:5821972..5822435	CG46303
83C4-83C4	3R:5822026..5824532	CG2023
83C4-83C4	3R:5824615..5826576	dgrn
83C4-83C4	3R:5830062..5831785	glob3
83C4-83C5	3R:5831639..5838782	CG1208
83C4-83C5	3R:5835478..5836178	CR45192
83C5-83C5	3R:5841170..5846568	CG1213
83C5-83C5	3R:5847220..5848177	CG14676
83C5-83C5	3R:5848953..5849688	CR10991
83C5-83C5	3R:5849697..5856311	disp
83C5-83C5	3R:5853332..5854282	CG34287
83C5-83C5	3R:5856585..5857914	ECSIT
83C5-83C6	3R:5858083..5862405	CG2017
83C5-83C5	3R:5858195..5858894	CR46133
83C6-83C8	3R:5862865..5959555	CG34113
83C6-83C7	3R:5890842..5891926	CR45761
83C8-83C8	3R:5914316..5915335	CR45762
83D1-83D1	3R:5960294..5960987	CG11373
83D1-83D1	3R:5965806..5966411	CR44925
83D1-83D1	3R:5969983..5970598	CR44926
83D1-83D1	3R:5970760..5971291	lncRNA:TS20
83D1-83D1	3R:5972155..5975245	Obp83a
83D1-83D1	3R:5976177..5976817	Obp83b
83D1-83D1	3R:5989227..5990341	CR44927
83D1-83D1	3R:5994791..5995817	CR44928
83D1-83D2	3R:6000426..6008579	Rm62
83D2-83D2	3R:6010573..6011932	CG10280
83D2-83D2	3R:6025826..6027238	CG11459
83D2-83D2	3R:6027767..6028621	CR1075
83D2-83D2	3R:6037787..6038372	CR46221
83D2-83D2	3R:6053028..6053528	CR44921
83D2-83D2	3R:6054712..6057536	CG15580
83D4-83D4	3R:6076804..6078283	Or83c
83D4-83D4	3R:6088799..6100887	Gasp
83D4-83D4	3R:6101958..6104863	CR44929
83D4-83D4	3R:6108134..6109733	Obp83cd
83D4-83D4	3R:6109642..6111034	Obp83ef
83D4-83D4	3R:6111671..6112302	Obp83g
83D4-83D4	3R:6122592..6124405	Vha14-2
83D4-83D4	3R:6126476..6127152	CR43486
83D4-83D4	3R:6127229..6127955	CR43487
Deficiency: 24345	http://flybase.org/reports/FBst0024345.html
83B9-83C1	3R:5685855..5712837	plx
83C1-83C1	3R:5690891..5693286	CG2104
83C1-83C1	3R:5712975..5716805	cas
83C1-83C1	3R:5724047..5725321	CR44924
83C1-83C1	3R:5733513..5734702	CG1239
83C1-83C1	3R:5734698..5736355	CG2100
83C1-83C1	3R:5736748..5738013	CG1236
83C1-83C2	3R:5738178..5742476	Sym
83C2-83C2	3R:5742510..5747138	Madm
83C2-83C2	3R:5753318..5754774	CG2091
83C2-83C2	3R:5754932..5758997	Sec8
83C2-83C3	3R:5758680..5781076	CG2082
83C3-83C3	3R:5779315..5781308	jagn
83C3-83C4	3R:5781762..5787465	kat-60L1
83C4-83C4	3R:5787337..5789384	Hat1
83C4-83C4	3R:5789493..5791569	Rpn5
83C4-83C4	3R:5791879..5793383	CG1218
83C4-83C4	3R:5793308..5794317	CG2046
83C4-83C4	3R:5794705..5799994	CG10979
83C4-83C4	3R:5802328..5813258	CG11000
83C4-83C4	3R:5813609..5818820	CG42675
83C4-83C4	3R:5818794..5821440	Hpr1
83C4-83C4	3R:5821972..5822435	CG46303
83C4-83C4	3R:5822026..5824532	CG2023
83C4-83C4	3R:5824615..5826576	dgrn
83C4-83C4	3R:5830062..5831785	glob3
83C4-83C5	3R:5831639..5838782	CG1208
83C4-83C5	3R:5835478..5836178	CR45192
83C5-83C5	3R:5841170..5846568	CG1213
83C5-83C5	3R:5847220..5848177	CG14676
83C5-83C5	3R:5848953..5849688	CR10991
83C5-83C5	3R:5849697..5856311	disp
83C5-83C5	3R:5853332..5854282	CG34287
83C5-83C5	3R:5856585..5857914	ECSIT
83C5-83C6	3R:5858083..5862405	CG2017
83C5-83C5	3R:5858195..5858894	CR46133
83C6-83C8	3R:5862865..5959555	CG34113
83C6-83C7	3R:5890842..5891926	CR45761
83C8-83C8	3R:5914316..5915335	CR45762
83D1-83D1	3R:5960294..5960987	CG11373
83D1-83D1	3R:5965806..5966411	CR44925
83D1-83D1	3R:5969983..5970598	CR44926
83D1-83D1	3R:5970760..5971291	lncRNA:TS20
83D1-83D1	3R:5972155..5975245	Obp83a
83D1-83D1	3R:5976177..5976817	Obp83b
83D1-83D1	3R:5989227..5990341	CR44927
83D1-83D1	3R:5994791..5995817	CR44928
83D1-83D2	3R:6000426..6008579	Rm62
83D2-83D2	3R:6010573..6011932	CG10280
83D2-83D2	3R:6025826..6027238	CG11459
83D2-83D2	3R:6027767..6028621	CR1075
83D2-83D2	3R:6037787..6038372	CR46221
83D2-83D2	3R:6053028..6053528	CR44921
83D2-83D2	3R:6054712..6057536	CG15580
Deficiency: 7443	http://flybase.org/reports/FBst0007443.html
83B6-83B7	3R:5624474..5625947	RpL13A
83B6-83B7	3R:5625367..5625441	snoRNA:Me28S-U2134a
83B7-83B7	3R:5627852..5632033	CG31551
83B7-83B7	3R:5632192..5633321	CG31549
83B7-83B7	3R:5633627..5634640	CG12171
83B7-83B7	3R:5634626..5635624	CG31546
83B7-83B7	3R:5635901..5636852	CG31548
83B7-83B7	3R:5637234..5638657	CG12170
83B7-83B7	3R:5638655..5648738	MTA1-like
83B7-83B8	3R:5649065..5652629	Sec23
83B8-83B8	3R:5652640..5654861	elm
83B8-83B8	3R:5655139..5656336	MED27
83B8-83B8	3R:5656236..5659912	CG2182
83B8-83B8	3R:5659477..5660570	CR44093
83B8-83B8	3R:5660635..5665169	CG1109
83B8-83B8	3R:5662901..5665032	CR46134
83B8-83B8	3R:5665139..5669334	Xe7
83B8-83B9	3R:5669713..5679930	Atg17
83B9-83B9	3R:5680054..5685434	Rab23
83B9-83C1	3R:5685855..5712837	plx
83C1-83C1	3R:5690891..5693286	CG2104
83C1-83C1	3R:5712975..5716805	cas
83C1-83C1	3R:5724047..5725321	CR44924
83C1-83C1	3R:5733513..5734702	CG1239
83C1-83C1	3R:5734698..5736355	CG2100
83C1-83C1	3R:5736748..5738013	CG1236
83C1-83C2	3R:5738178..5742476	Sym
83C2-83C2	3R:5742510..5747138	Madm
83C2-83C2	3R:5753318..5754774	CG2091
83C2-83C2	3R:5754932..5758997	Sec8
83C2-83C3	3R:5758680..5781076	CG2082
83C3-83C3	3R:5779315..5781308	jagn
83C3-83C4	3R:5781762..5787465	kat-60L1
83C4-83C4	3R:5787337..5789384	Hat1
83C4-83C4	3R:5789493..5791569	Rpn5
83C4-83C4	3R:5791879..5793383	CG1218
83C4-83C4	3R:5793308..5794317	CG2046
83C4-83C4	3R:5794705..5799994	CG10979
83C4-83C4	3R:5802328..5813258	CG11000
83C4-83C4	3R:5813609..5818820	CG42675
83C4-83C4	3R:5818794..5821440	Hpr1
83C4-83C4	3R:5821972..5822435	CG46303
83C4-83C4	3R:5822026..5824532	CG2023
83C4-83C4	3R:5824615..5826576	dgrn
83C4-83C4	3R:5830062..5831785	glob3
83C4-83C5	3R:5831639..5838782	CG1208
83C4-83C5	3R:5835478..5836178	CR45192
83C5-83C5	3R:5841170..5846568	CG1213
83C5-83C5	3R:5847220..5848177	CG14676
83C5-83C5	3R:5848953..5849688	CR10991
83C5-83C5	3R:5849697..5856311	disp
83C5-83C5	3R:5853332..5854282	CG34287
83C5-83C5	3R:5856585..5857914	ECSIT
83C5-83C6	3R:5858083..5862405	CG2017
83C5-83C5	3R:5858195..5858894	CR46133
83C6-83C8	3R:5862865..5959555	CG34113
83C6-83C7	3R:5890842..5891926	CR45761
83C8-83C8	3R:5914316..5915335	CR45762
83D1-83D1	3R:5960294..5960987	CG11373
83D1-83D1	3R:5965806..5966411	CR44925
83D1-83D1	3R:5969983..5970598	CR44926
83D1-83D1	3R:5972155..5975245	Obp83a
83D1-83D1	3R:5976177..5976817	Obp83b
83D1-83D1	3R:5989227..5990341	CR44927
83D1-83D1	3R:5994791..5995817	CR44928
83D1-83D2	3R:6000426..6008579	Rm62
Deficiency: 7722	http://flybase.org/reports/FBst0007722.html
19C1-19C4	X:20302015..20330372	CG1504
19C4-19C4	X:20327444..20328680	CG1631
19C4-19C4	X:20359752..20360046	CR46072
19C5-19C5	X:20375764..20376522	CG12679
19C5-19C5	X:20383584..20384062	CR34311
19C5-19C5	X:20390096..20390806	jb
19C5-19C6	X:20391447..20392401	l(1)G0004
19C6-19C6	X:20392334..20393751	Syx16
19C6-19C6	X:20394395..20412247	HERC2
19C6-19D1	X:20412341..20413581	CG15459
19D1-19D1	X:20413652..20414199	CG15458
19D1-19D1	X:20415744..20416521	Obp19a
19D1-19D1	X:20416733..20417812	Obp19b
19D1-19D1	X:20417921..20418964	Obp19c
19D1-19D1	X:20419613..20420979	Obp19d
19D1-19D1	X:20421087..20424002	Pp4-19C
19D1-19D1	X:20424069..20426402	cactin
19D1-19D1	X:20426431..20427042	CG15456
19D1-19D1	X:20427411..20429673	CG11710
19D1-19D1	X:20429675..20433210	mal
19D1-19D1	X:20433950..20445599	CG1695
19D1-19D1	X:20446371..20446703	CG42578
19D1-19D1	X:20449331..20467065	CG32506
19D1-19D1	X:20467455..20469796	GstT3
19D1-19D2	X:20469955..20510694	RhoGAP19D
Deficiency: 25738	http://flybase.org/reports/FBst0025738.html
18F-18F	X:19766465..19783548	zld
18F2-18F2	X:19786730..19788156	CR44885
18F2-18F2	X:19812729..19813384	SkpD
18F2-18F2	X:19816072..19816700	SkpC
18F2-18F2	X:19823368..19824080	SkpE
18F2-18F4	X:19830215..19852059	pico
18F4-18F4	X:19852214..19859379	Nup205
18F4-18F4	X:19859743..19865524	CG15618
18F4-19A2	X:19866146..19908108	Hers
18F4-19A2	X:19886108..19890060	amn
19A2-19A2	X:19909318..19910117	CG45486
19A2-19A2	X:19910168..19910521	CR32821
19A2-19A2	X:19912655..19913283	CR45495
19A2-19A2	X:19914482..19915281	CG45487
19A2-19A2	X:19915332..19915685	CR43377
19A2-19A2	X:19917819..19918447	CR45496
19A2-19A2	X:19919641..19920435	CG45488
19A2-19A2	X:19920486..19920708	CR43378
19A3-19A3	X:19928416..19929178	CG45489
19A3-19A3	X:19929229..19929580	CR43379
19A3-19A3	X:19931714..19932342	CR45497
19A3-19A3	X:19933541..19934294	CG45490
19A3-19A3	X:19934345..19934565	CR43380
19A3-19A3	X:19938232..19938994	CG45491
19A3-19A3	X:19939045..19939396	CR43381
19A3-19A3	X:19941530..19942158	CR45498
19A3-19A3	X:19943357..19944147	CG45492
19A3-19A3	X:19944198..19944417	CR43382
19A3-19A3	X:19948079..19948873	CG45493
19A3-19A3	X:19948924..19949147	CR43383
19A3-19A3	X:19952814..19953608	CG45494
19A3-19A3	X:19953659..19953882	CR43384
19A3-19A3	X:19957548..19958342	CG43784
19A3-19A3	X:19958393..19959403	CG12655
19A3-19A3	X:19961297..19969323	Nep3
19A4-19A4	X:20000968..20002096	CG17003
19A4-19A6	X:20004680..20062706	Dop2R
19A6-19A6	X:20051294..20052519	CG9570
19B1-19B1	X:20090654..20090858	CR45628
19B1-19B1	X:20091428..20092408	fd19B
19B1-19B1	X:20094398..20095767	Or19b
19B1-19B1	X:20096162..20096474	CG42581
19B1-19B1	X:20110110..20110575	karr
19B1-19B1	X:20122453..20125271	CG34331
19B3-19B3	X:20133579..20138878	CG15322
19B3-19B3	X:20139793..20140170	CG42583
19B3-19B3	X:20141010..20141476	CG34332
19B3-19B3	X:20141819..20143188	Or19a
19B3-19B3	X:20148124..20155514	CG9572
19B3-19B3	X:20155766..20159872	Rab35
19B3-19C1	X:20160355..20165830	Phf7
19C1-19C1	X:20166673..20168080	CG9577
19C1-19C1	X:20168042..20169981	CG9581
19C1-19C1	X:20170222..20171526	CG9578
19C1-19C1	X:20171445..20173514	AnxB10
19C1-19C1	X:20174217..20178638	Sdic1
19C1-19C1	X:20178755..20179597	CR33491
19C1-19C1	X:20181590..20186487	Sdic2
19C1-19C1	X:20186630..20187472	CR33496
19C1-19C1	X:20189440..20194227	Sdic3
19C1-19C1	X:20194360..20195206	CR33487
19C1-19C1	X:20197319..20201933	CG46275
19C1-19C1	X:20202076..20202922	CR46272
19C1-19C1	X:20205043..20209603	CG46276
19C1-19C1	X:20209746..20210592	CR46273
19C1-19C1	X:20212738..20217259	CG46277
19C1-19C1	X:20217402..20218244	CR46274
19C1-19C1	X:20220666..20225020	Sdic4
19C1-19C1	X:20225137..20225979	CR33498
19C1-19C1	X:20227961..20236382	sw
19C1-19C1	X:20238383..20239117	CR45465
19C1-19C1	X:20239855..20243209	obst-A
19C1-19C1	X:20244647..20248203	Peritrophin-A
19C1-19C1	X:20248309..20251093	CG17068
19C1-19C1	X:20251338..20254691	Rab10
19C1-19C1	X:20254692..20257199	CG17065
19C1-19C1	X:20259239..20259656	CG42577
19C1-19C1	X:20267821..20269769	Inx6
19C1-19C1	X:20292047..20293407	CR45504
19C1-19C1	X:20293601..20294288	CR45505
19C1-19C4	X:20302015..20330372	CG1504
19C4-19C4	X:20327444..20328680	CG1631
19C4-19C4	X:20359752..20360046	CR46072
19C5-19C5	X:20375764..20376522	CG12679
19C5-19C5	X:20383584..20384062	CR34311
19C5-19C5	X:20390096..20390806	jb
19C5-19C6	X:20391447..20392401	l(1)G0004
